# Supplementary material for: Effects of Differentially Methylated CpG Sites in Enhancer and Promoter Regions on the Chromatin Structures of Target LncRNAs in Breast Cancer
Source: Int J Mol Sci. 2024 Oct 15;25(20):11048. doi: 10.3390/ijms252011048 (PMC11507307; doi:10.3390/ijms252011048)
Supplement: Supplementary file 1 [file ijms-25-11048-s001.zip]

Archive with 8 entries (8 files):
- Figure S1.pdf
- Figure S2.pdf
- Figure S3.pdf
- Figure S4.pdf
- Supplementary Figure.pdf
- Supplementary Table S1.xlsx
- Supplementary Table S2.xlsx
- Supplementary Table S3.xlsx
