# Supplementary material for: Effects of Differentially Methylated CpG Sites in Enhancer and Promoter Regions on the Chromatin Structures of Target LncRNAs in Breast Cancer
Source: Int J Mol Sci. 2024 Oct 15;25(20):11048. doi: 10.3390/ijms252011048 (PMC11507307; doi:10.3390/ijms252011048)
Supplement: Supplementary file 1 [file ijms-25-11048-s001.zip › Supplementary Table S1.xlsx]

## Sheet: Sheet1
Table. S1 The classification of long non-coding RNAs
Classification	lncRNA Number	Percent (%)
Intergenic lncRNAs	8840	52.79
Bidirectional lncRNAs	1493	8.92
Antisense lncRNAs	3521	21.03
Intronic lncRNAs	2380	14.21
Sense lncRNAs	511	3.05
Total	16745	100
