# Supplementary material for: Effects of Differentially Methylated CpG Sites in Enhancer and Promoter Regions on the Chromatin Structures of Target LncRNAs in Breast Cancer
Source: Int J Mol Sci. 2024 Oct 15;25(20):11048. doi: 10.3390/ijms252011048 (PMC11507307; doi:10.3390/ijms252011048)
Supplement: Supplementary file 1 [file ijms-25-11048-s001.zip › Supplementary Table S2.xlsx]

## Sheet: Sheet1
Table. S2 The CpG sites of key methylation-driven lncRNAs in breast cancer.
LncRNA	CpG Sites in Promoter Regions	Methylation Status	CpG Sites in Enhancer Regions	Methylation Status
MIAT	cg07499241	Hyper	-	-
	cg03612722	Hyper	-	-
ELOVL2-AS1	cg16323298	Hyper	cg03407631	Hypo
	cg23642061	Stable	cg08074131	Hypo
DIO3OS	cg00741900	Hyper	cg02220617	Hyper
	cg04623955	Hyper	cg23702848	Hyper
LINC02178	cg02227036	Hyper	-	-
TMEM220-AS1	cg02025583	Hyper	cg06458238	Hyper
	cg00549475	Hyper	cg07368661	Hyper
AC105398.1	cg12571672	Stable	cg02697649	Hyper
	-	-	cg02343254	Hyper
C9orf163	cg09642020	Stable	cg14221252	Hypo
	cg00787305	Stable	cg14377739	Hypo
KCNH1-IT1	cg00097452	Stable	cg11415739	Hypo
	cg22197787	Stable	cg09825327	Hypo
MILIP	cg01543184	Hyper	cg02958180	Hypo
	cg10909080	Hyper	cg23599820	Hypo
	cg19563510	Hyper	cg22110888	Hypo
	cg22193912	Hyper	-	-
	cg23018755	Hyper	-	-
HID1-AS1	cg22806444	Stable	cg06389019	Hypo
	-	-	cg06381455	Hyper
LINC00536	-	-	cg27039118	Hypo
	-	-	cg17131553	Hypo
