# Supplementary material for: Effects of Differentially Methylated CpG Sites in Enhancer and Promoter Regions on the Chromatin Structures of Target LncRNAs in Breast Cancer
Source: Int J Mol Sci. 2024 Oct 15;25(20):11048. doi: 10.3390/ijms252011048 (PMC11507307; doi:10.3390/ijms252011048)
Supplement: Supplementary file 1 [file ijms-25-11048-s001.zip › Supplementary Table S3.xlsx]

## Sheet: Sheet1
Table S3. ENCODE datasets and their corresponding identification IDs.
ENCODE datasets	Identification ID
H3K27ac	ENCFF024TEH.bed
H3K36me3	ENCFF096RZT.bed
H3K27me3	ENCFF140SFK.bed
H4K20me1	ENCFF184DUF.bed
H3K9ac	ENCFF190ZXX.bed
H3K4me1	ENCFF583NFB.bed
H3K4me3	ENCFF625APE.bed
CTCF	ENCFF628EUU.bed
H3K4me2	ENCFF679UGD.bed
RNA Pol II	ENCFF964EVA.bed
Hi-C (MCF-7)	ENCFF776XCM.hic
Hi-C (HMEC)	ENCFF016QJQ.hic
